# Supplementary material for: Crystallisation Kinetics and Associated Electrical Conductivity Dynamics of Poly(Ethylene Vinyl Acetate) Nanocomposites in the Melt State
Source: Nanomaterials (Basel). 2022 Oct 14;12(20):3602. doi: 10.3390/nano12203602 (PMC9612297; doi:10.3390/nano12203602)
Supplement: Supplementary file 1 [file nanomaterials-12-03602-s001.zip]

Archive with 1 entries (1 files):
- nanomaterials-1908776-supplementary.pdf
